# Supplementary material for: Neoadjuvant chemotherapy using nanoparticle albumin-bound paclitaxel plus trastuzumab and pertuzumab followed by epirubicin and cyclophosphamide for operable HER2-positive primary breast cancer: a multicenter phase II clinical trial (PerSeUS-BC04)
Source: Breast Cancer. 2023 Jan 7;30(2):293–301. doi: 10.1007/s12282-022-01425-2 (PMC9950177; doi:10.1007/s12282-022-01425-2)
Supplement: Supplementary file 1 — Supplementary Fig. 1 Evaluation of SPARC and PD-L1 in biopsy samples IHC for SPARC and PD-L1 was performed on 34 samples. a. SPARC expression in the tumor tissue was evaluated. There was no statistically significant difference between the pCR (n = 18) and non-pCR groups (n = 16). b. Best percentage change from baseline, depending on SPARC expression in the tumor. The average rate with an error bar for standard division is shown. c. PD-L1 expression in tumor and/or stromal tissues was evaluated. There was no statistically significant difference between the pCR (n = 18) and non-pCR groups (n = 16). IHC, immunohistochemistry; SPARC, Secreted Protein Acidic and Rich in Cysteine; PD-L1, programmed death-ligand 1; pCR, pathological complete response (XLSX 10 KB) [file 12282_2022_1425_MOESM1_ESM.xlsx]

## Sheet: Suppl Table 1,2 SPARC, PD-L1
	Supplimentary table 1	SPARC expression in pre-operative biopsy samples (n=34)
		SPARC expression	HER2 (n=18)	Luminal/HER2 (n=16)
	Tumor cell	positive 14 (41.2%)	9/18 (50%)	4/16 (25%)
	Stromal cell	positive 34 (100%)	18/18 (100%)	16/16 (100%)
	Supplimentary table 2	PD-L1 expression in pre-operative biopsy samples (n=34)
		PD-L1 expression	HER2 (n=18)	Luminal/HER2 (n=16)
	Tumor & Stroma	13/34 (38.2%)	9/18 (50%)	4/16 (25%)
